# Supplementary material for: Stomatal and Non-Stomatal Leaf Traits for Enhanced Water Use Efficiency in Rice
Source: Biology (Basel). 2025 Jul 10;14(7):843. doi: 10.3390/biology14070843 (PMC12293053; doi:10.3390/biology14070843)
Supplement: Supplementary file 1 [file biology-14-00843-s001.zip]

Archive with 1 entries (1 files):
- biology-3707211-supplementary.pdf
